# Supplementary material for: Effects of Additional Protein Intake on Lean Body Mass in Patients Undergoing Multimodal Treatment for Morbid Obesity
Source: Nutrients. 2024 Mar 16;16(6):864. doi: 10.3390/nu16060864 (PMC10974928; doi:10.3390/nu16060864)
Supplement: Supplementary file 1 [file nutrients-16-00864-s001.zip]

Archive with 1 entries (1 files):
- nutrients-2878726-supplementary.pdf
